# Supplementary material for: Exploring the variation in muscle response testing accuracy through repeatability and reproducibility
Source: PLoS One. 2025 Jul 8;20(7):e0326208. doi: 10.1371/journal.pone.0326208 (PMC12237029; doi:10.1371/journal.pone.0326208)
Supplement: S2 Table — Accuracy (Overall Percent Correct), Sensitivity, Specificity, PPV and NPV; for MRT and Intuition. (XLSX) [file pone.0326208.s003.xlsx]

## Sheet: Sheet1
S2 TABLE. Mean Accuracy Data for each Practitioner and each TP individually: Acuracy (Overall Percent Correct), Sensitivity, Specificity, PPV and NPV; for MRT and Intution.
			Accuracy*					Sensitivity				Specificity				PPV				NPV
			Mean	95% CI	SD	Range		Mean	95% CI	SD		Mean	95% CI	SD		Mean	95% CI	SD		Mean	95% CI	SD
	MRT
	Practitioner 1		0.55	0.340 - 0.760	0.2	0.300 - 0.750		0.55	0.306 - 0.794	0.232087		0.55	0.324 - 0.776	0.215		0.539238	0.291 - 0.787	0.236478		0.571	0.369 - 0.773	0.193
	2		0.5	0.390 - 0.610	0.104881	0.350 - 0.600		0.583333	0.480 - 0.687	0.098319		0.416667	0.236 - 0.597	0.172		0.508013	0.410 - 0.606	0.0937247		0.49	0.350 - 0.630	0.133
	3		0.633333	0.479 - 0.788	0.147196	0.450 - 0.850		0.566667	0.371 - 0.762	0.18619		0.7	0.426 - 0.974	0.261		0.675132	0.500 - 0.850	0.166582		0.603	0.451 - 0.756	0.145
	4		0.616667	0.433 - 0.800	0.175119	0.400 - 0.800		0.744444	0.640 - 0.849	0.099877		0.504546	0.168 - 0.841	0.32		0.618473	0.425 - 0.812	0.184175		0.619	0.379 - 0.859	0.228
	5		0.6	0.395 - 0.805	0.194936	0.350 - 0.900		0.683333	0.503 - 0.864	0.17224		0.516667	0.232 - 0.802	0.271		0.608669	0.407 - 0.810	0.191875		0.603	0.356 - 0.851	0.236
	6		0.716667	0.562 - 0.871	0.147196	0.600 - 0.950		0.644444	0.399 - 0.889	0.233492		0.789394	0.644 - 0.935	0.139		0.743308	0.586 - 0.900	0.149633		0.713	0.554 - 0.872	0.152
	7		0.658333	0.464 - 0.853	0.185517	0.350 - 0.850		0.583333	0.391 - 0.776	0.183485		0.733333	0.497 - 0.970	0.225		0.698172	0.495 - 0.901	0.193342		0.632	0.443 - 0.821	0.18
	8		0.791667	0.568 - 1.000	0.213112	0.400 - 1.000		0.9	0.785 - 1.000	0.109545		0.683333	0.300 - 1.000	0.366		0.780664	0.573 - 0.989	0.1983		0.766	0.358 - 1.000	0.388
	9		0.55	0.409 - 0.691	0.134164	0.450 - 0.800		0.512963	0.275 - 0.750	0.226342		0.592424	0.367 - 0.818	0.215		0.545833	0.370 - 0.722	0.167916		0.56	0.417 - 0.703	0.136
	10		0.525	0.353 - 0.697	0.163554	0.250 - 0.700		0.424074	0.345 - 0.503	0.075496		0.621212	0.358 - 0.884	0.25		0.556037	0.347 - 0.765	0.199013		0.508	0.342 - 0.675	0.159
	11		0.591667	0.376 - 0.808	0.205953	0.300 - 0.800		0.703704	0.527 - 0.880	0.16846		0.483333	0.119 - 0.848	0.347		0.604225	0.395 - 0.814	0.199717		0.578	0.270 - 0.886	0.294
	12		0.733333	0.559 - 0.908	0.166333	0.500 - 0.950		0.644444	0.461 - 0.828	0.174696		0.818182	0.636 - 1.000	0.173		0.780357	0.564 - 0.996	0.205706		0.705	0.552 - 0.858	0.146
	13		0.708333	0.497 - 0.919	0.201039	0.400 - 0.900		0.579167	0.229 - 0.930	0.334072		0.827778	0.692 - 0.963	0.128956		0.70754	0.396 - 1.000	0.297115		0.718	0.505 - 0.932	0.204
	14		0.658333	0.403 - 0.914	0.243755	0.350 - 1.000		0.646296	0.394 - 0.898	0.24031		0.672727	0.358 - 0.987	0.299862		0.674925	0.392 - 0.958	0.269599		0.649	0.382 - 0.916	0.254
	15		0.516667	0.302 - 0.731	0.204124	0.150 - 0.750		0.416667	0.124 - 0.709	0.278687		0.616667	0.295 - 0.938	0.30605		0.581675	0.247 - 0.916	0.318492		0.515	0.327 - 0.704	0.18
	16		0.508333	0.351 - 0.665	0.149722	0.350 - 0.700		0.329167	0.173 - 0.485	0.148675		0.677778	0.510 - 0.846	0.160093		0.49127	0.250 - 0.732	0.22957		0.518	0.392 - 0.645	0.121
	TP 1		0.728125	0.613 - 0.843	0.216001	0.350 - 1.000		0.68125	0.539 - 0.823	0.26638		0.775	0.642 - 0.908	0.248998		0.772415	0.653 - 0.892	0.224438		0.717983	0.594 - 0.842	0.233398
	2		0.571875	0.480 - 0.664	0.173175	0.250 - 0.900		0.648438	0.539 - 0.758	0.20532		0.498485	0.371 - 0.626	0.239198		0.554565	0.466 - 0.643	0.166028		0.595788	0.482 - 0.709	0.21327
	3		0.671875	0.595 - 0.749	0.144878	0.350 - 0.850		0.527083	0.421 - 0.633	0.198967		0.813636	0.736 - 0.892	0.146248		0.730928	0.629 - 0.833	0.191344		0.645193	0.579 - 0.712	0.124712
	4		0.56875	0.501 - 0.637	0.127639	0.350 - 0.800		0.49375	0.383 - 0.605	0.208066		0.64375	0.576 - 0.711	0.126326		0.560376	0.471 - 0.650	0.167689		0.570685	0.510 - 0.632	0.114404
	5		0.41875	0.355 - 0.482	0.119548	0.150 - 0.600		0.474826	0.373 - 0.577	0.19128		0.35928	0.229 - 0.490	0.244751		0.414668	0.349 - 0.481	0.123909		0.375597	0.284 - 0.467	0.172069
	6		0.7375	0.672 - 0.803	0.123153	0.550 - 0.950		0.741667	0.660 - 0.824	0.153612		0.736364	0.626 - 0.847	0.20765		0.759622	0.674 - 0.845	0.160829		0.751237	0.676 - 0.826	0.141176
	Intution
	Practitioner 1		0.542	0.411 - 0.672	0.124	0.400 - 0.750		0.6	0.412 - 0.788	0.178885		0.483333	0.344 - 0.623	0.132916		0.530934	0.405 - 0.656	0.119532		0.553241	0.410 - 0.696	0.136328
	2		0.5	0.395 - 0.605	0.1	0.350 - 0.600		0.42037	0.258 - 0.582	0.154347		0.572727	0.354 - 0.791	0.208259		0.501166	0.342 - 0.660	0.151425		0.498437	0.408 - 0.589	0.0859918
	3		0.392	0.261 - 0.522	0.124	0.250 - 0.600		0.283333	0.204 - 0.362	0.0752773		0.5	0.312 - 0.688	0.178885		0.379299	0.211 - 0.548	0.160331		0.403222	0.293 - 0.514	0.105219
	4		0.542	0.458 - 0.626	0.08	0.400 - 0.600		0.5	0.434 - 0.566	0.0632456		0.583333	0.461 - 0.706	0.116904		0.550926	0.459 - 0.643	0.0880633		0.535354	0.456 - 0.615	0.0754397
	5		0.55	0.462 - 0.638	0.084	0.450 - 0.650		0.459259	0.324 - 0.595	0.12894		0.640909	0.544 - 0.738	0.0926649		0.549405	0.428 - 0.671	0.115847		0.553632	0.478 - 0.629	0.0720527
	6		0.525	0.433 - 0.617	0.088	0.400 - 0.650		0.574074	0.459 - 0.689	0.109695		0.477273	0.332 - 0.622	0.1382		0.518939	0.413 - 0.625	0.101158		0.534301	0.453 - 0.616	0.0777778
	7		0.533	0.470 - 0.597	0.061	0.450 - 0.600		0.45	0.362 - 0.538	0.083666		0.616667	0.462 - 0.771	0.147196		0.553872	0.456 - 0.652	0.0930537		0.525493	0.475 - 0.576	0.0478691
	8		0.542	0.435 - 0.649	0.102	0.400 - 0.700		0.455556	0.289 - 0.622	0.158698		0.622727	0.544 - 0.702	0.0751307		0.529167	0.404 - 0.654	0.118933		0.548932	0.449 - 0.649	0.0954329
	9		0.517	0.352 - 0.681	0.157	0.250 - 0.700		0.483333	0.332 - 0.635	0.144145		0.54697	0.300 - 0.794	0.235552		0.522439	0.324 - 0.721	0.189197		0.519109	0.345 - 0.693	0.165965
	10		0.475	0.420 - 0.530	0.052	0.400 - 0.550		0.424074	0.381 - 0.467	0.0412261		0.527273	0.429 - 0.626	0.0939492		0.468014	0.399 - 0.537	0.0659022		0.483165	0.442 - 0.524	0.0389468
	11		0.508	0.396 - 0.620	0.107	0.400 - 0.700		0.437037	0.225 - 0.649	0.20168		0.574242	0.530 - 0.619	0.0424134		0.480159	0.345 - 0.615	0.128537		0.528846	0.410 - 0.648	0.113665
	12		0.492	0.370 - 0.613	0.116	0.350 - 0.650		0.45	0.305 - 0.595	0.137841		0.533333	0.362 - 0.705	0.163299		0.491432	0.345 - 0.638	0.139922		0.487293	0.376 - 0.599	0.106391
	13		0.533	0.350 - 0.717	0.175	0.300 - 0.800		0.424074	0.220 - 0.628	0.194164		0.642424	0.449 - 0.836	0.184585		0.528638	0.267 - 0.790	0.249368		0.535922	0.394 - 0.678	0.135665
	14		0.5	0.293 - 0.707	0.197	0.150 - 0.650		0.574074	0.309 - 0.840	0.253047		0.425758	0.222 - 0.630	0.194419		0.486403	0.297 - 0.676	0.180714		0.534367	0.277 - 0.792	0.245661
	15		0.442	0.311 - 0.572	0.124	0.250 - 0.600		0.383333	0.229 - 0.538	0.147196		0.5	0.385 - 0.615	0.109545		0.428704	0.285 - 0.573	0.137175		0.45101	0.331 - 0.571	0.114258
	16		0.525	0.470 - 0.580	0.052	0.450 - 0.600		0.374074	0.243 - 0.505	0.124854		0.672727	0.592 - 0.753	0.0769243		0.518188	0.449 - 0.588	0.0660737		0.528943	0.477 - 0.581	0.0498157
	TP 1		0.503125	0.451 - 0.555	0.0974145	0.350 - 0.700		0.452778	0.392 - 0.514	0.114719		0.553409	0.480 - 0.627	0.138185		0.506103	0.438 - 0.574	0.128271		0.504228	0.459 - 0.550	0.0853242
	2		0.46875	0.394 - 0.543	0.140089	0.150 - 0.700		0.431944	0.336 - 0.528	0.179614		0.501136	0.407 - 0.595	0.176868		0.453314	0.377 - 0.530	0.143937		0.478024	0.400 - 0.556	0.146185
	3		0.49375	0.435 - 0.552	0.109354	0.300 - 0.650		0.427778	0.349 - 0.507	0.148241		0.560227	0.472 - 0.648	0.16544		0.494856	0.424 - 0.566	0.133454		0.496961	0.442 - 0.552	0.103112
	4		0.546875	0.488 - 0.606	0.110255	0.400 - 0.800		0.491667	0.416 - 0.567	0.141217		0.6	0.522 - 0.678	0.146999		0.546866	0.470 - 0.624	0.144709		0.546639	0.497 - 0.596	0.0929369
	5		0.475	0.417 - 0.533	0.109545	0.250 - 0.600		0.41875	0.333 - 0.504	0.160078		0.53125	0.454 - 0.608	0.14477		0.468085	0.393 - 0.544	0.141528		0.479098	0.424 - 0.534	0.102608
	6		0.55625	0.502 - 0.610	0.101448	0.400 - 0.750		0.511806	0.414 - 0.610	0.1843		0.598864	0.531 - 0.666	0.126877		0.544907	0.484 - 0.606	0.114494		0.578026	0.515 - 0.641	0.11781
	MRT, Muscle Response Testing; *Accuracy as Overall Fraction Correct; PPV, Positive Predictive Value; NPV, Negative Predictive Value; SD, Standard Deviation, SE, Standard Error, CI, Confidence Interval; TP, Test Patient.
																						© drannejensen 2013
