# Supplementary material for: Exploring the variation in muscle response testing accuracy through repeatability and reproducibility
Source: PLoS One. 2025 Jul 8;20(7):e0326208. doi: 10.1371/journal.pone.0326208 (PMC12237029; doi:10.1371/journal.pone.0326208)
Supplement: S3 Table — (XLSX) [file pone.0326208.s004.xlsx]

## Sheet: Sheet1
S3 TABLE. ANOVA results for Practitioner, Test Patient and Block.
	Source		Partial SS	df	F	Prob>F		%
	Model		3.79297	21	6.31	<0.01		0.438
		Practitioner	1.43911	15	3.35	<0.01		0.166
		TP	2.35339	5	16.44	<0.01		0.272
		Block	0.00046875	1	0.02	0.8983		0
	Residual		4.86698	170				0.562
	Total		8.65995	191				1
