# Supplementary material for: Exploring the variation in muscle response testing accuracy through repeatability and reproducibility
Source: PLoS One. 2025 Jul 8;20(7):e0326208. doi: 10.1371/journal.pone.0326208 (PMC12237029; doi:10.1371/journal.pone.0326208)
Supplement: S1 Dataset — Includes practitioner demographics, professional experience, and trial-level outcomes across multiple participants. Variable names and coding definitions are provided in the dataset columns. (XLSX) [file pone.0326208.s005.xlsx]

## Sheet: Sheet1
Pract	TP	MeanMMTAccuracybyPract	practgender	practage	profession	yrsinprofession	currentlypractising	mmtexp	mmthrswk	net	ak	tbm	cra	nmt	other	domhand	mmtexpertise	practmmtconfpre	practmmtconfgenlpre	practanxiety	practmmtconfpost	practmmtconfgenlpost	PQ1	PQ2	PQ3	PQ4	PQ5	PQ6	TPQ1	TPQ2	TPQ3	TPQ4	TPQ5	TPQ6
1	1	0.75	2	35	1	3	1	3.5	6	1	1	0	0	0	0	R	4	9.47826	7.3913	1.47826	7.56522	7.13043	0	8	8	5	5	2	0	5	5	5	5	5
1	2	0.3	2	35	1	3	1	3.5	6	1	1	0	0	0	0	R	4	9.47826	7.3913	1.47826	7.56522	7.13043	0	8	8	6	5	2	0	8	10	10	8	0
1	3	0.6	2	35	1	3	1	3.5	6	1	1	0	0	0	0	R	4	9.47826	7.3913	1.47826	7.56522	7.13043	0	8	8	6	5	1	1	7	7	7	6	0
1	4	0.65	2	35	1	3	1	3.5	6	1	1	0	0	0	0	R	4	9.47826	7.3913	1.47826	7.56522	7.13043	0	8	8	6	5	1	0	4	0	10	5	5
1	5	0.3	2	35	1	3	1	3.5	6	1	1	0	0	0	0	R	4	9.47826	7.3913	1.47826	7.56522	7.13043	0	8	8	7	5	1	0	6	5	7	8	2
1	6	0.7	2	35	1	3	1	3.5	6	1	1	0	0	0	0	R	4	9.47826	7.3913	1.47826	7.56522	7.13043	0	8	8	6	5	1	0	8	8	10	9	0
2	1	0.35	1	58	1	31	1	20	6	1	1	0	0	0	0	R	4	8.95652	8.86957	0.173913	9.04348	9.3913	0	10	10	10	8	2	0	5	5	5	5	5
2	2	0.4	1	58	1	31	1	20	6	1	1	0	0	0	0	R	4	8.95652	8.86957	0.173913	9.04348	9.3913	0	8	10	8	8	2	0	10	10	10	10	0
2	3	0.6	1	58	1	31	1	20	6	1	1	0	0	0	0	R	4	8.95652	8.86957	0.173913	9.04348	9.3913	0	8	10	10	8	2	0	8	8	9	8	0
2	4	0.6	1	58	1	31	1	20	6	1	1	0	0	0	0	R	4	8.95652	8.86957	0.173913	9.04348	9.3913	0	8	9	8	7	2	0	0	0	0	0	10
2	5	0.5	1	58	1	31	1	20	6	1	1	0	0	0	0	R	4	8.95652	8.86957	0.173913	9.04348	9.3913	0	10	10	10	8	2	0	6	6	7	7	3
2	6	0.55	1	58	1	31	1	20	6	1	1	0	0	0	0	R	4	8.95652	8.86957	0.173913	9.04348	9.3913	0	10	10	10	8	2	0	7	7	7	7	0
3	1	0.75	2	34	1	8	1	3.5	6	1	1	0	0	0	0	R	3	6.43478	9.21739	2.26087	7.56522	8.43478	0	7	10	10	7	2	0	5	5	5	5	5
3	2	0.65	2	34	1	8	1	3.5	6	1	1	0	0	0	0	R	3	6.43478	9.21739	2.26087	7.56522	8.43478	0	8	10	9	7	0	0	10	10	10	10	0
3	3	0.55	2	34	1	8	1	3.5	6	1	1	0	0	0	0	R	3	6.43478	9.21739	2.26087	7.56522	8.43478	2	9	8	10	8	0	0	8	8	8	8	0
3	4	0.55	2	34	1	8	1	3.5	6	1	1	0	0	0	0	R	3	6.43478	9.21739	2.26087	7.56522	8.43478	0	7	7	9	7	0	0	3	4	6	4	5
3	5	0.45	2	34	1	8	1	3.5	6	1	1	0	0	0	0	R	3	6.43478	9.21739	2.26087	7.56522	8.43478	0	8	9	10	9	0	0	8	7	8	8	2
3	6	0.85	2	34	1	8	1	3.5	6	1	1	0	0	0	0	R	3	6.43478	9.21739	2.26087	7.56522	8.43478	0	9	9	9	8	0	0	6	6	7	7	0
4	1	0.55	2	61	3	15	2	15	5	1	1	0	1	1	1	R	3	9.21739	9.04348	0.956522	9.56522	9.13043	0	8	9	8	8	2	0	7	7	7	7	5
4	2	0.45	2	61	3	15	2	15	5	1	1	0	1	1	1	R	3	9.21739	9.04348	0.956522	9.56522	9.13043	0	9	9	8	9	2	0	10	10	10	10	0
4	3	0.8	2	61	3	15	2	15	5	1	1	0	1	1	1	R	3	9.21739	9.04348	0.956522	9.56522	9.13043	0	8	8	8	8	2	0	8	7	10	9	0
4	4	0.8	2	61	3	15	2	15	5	1	1	0	1	1	1	R	3	9.21739	9.04348	0.956522	9.56522	9.13043	0	8	8	8	8	2	0	8	8	6	3	0
4	5	0.4	2	61	3	15	2	15	5	1	1	0	1	1	1	R	3	9.21739	9.04348	0.956522	9.56522	9.13043	0	8	10	9	9	2	0	5	6	7	4	3
4	6	0.7	2	61	3	15	2	15	5	1	1	0	1	1	1	R	3	9.21739	9.04348	0.956522	9.56522	9.13043	0	8	9	9	9	2	0	5	5	7	7	0
5	1	0.9	1	53	1	27	2	18.6	2	1	0	0	1	0	0	R	3	9.73913	8.08696	0.869565	9.3913	9.21739	0	10	9	8	7	2	0	8	8	8	8	3
5	2	0.55	1	53	1	27	2	18.6	2	1	0	0	1	0	0	R	3	9.73913	8.08696	0.869565	9.3913	9.21739	0	9	9	9	8	2	0	10	10	10	8	0
5	3	0.75	1	53	1	27	2	18.6	2	1	0	0	1	0	0	R	3	9.73913	8.08696	0.869565	9.3913	9.21739	0	5	7	7	4	2	0	9	9	9	9	0
5	4	0.5	1	53	1	27	2	18.6	2	1	0	0	1	0	0	R	3	9.73913	8.08696	0.869565	9.3913	9.21739	0	8	7	7	2	2	0	0	3	2	4	5
5	5	0.35	1	53	1	27	2	18.6	2	1	0	0	1	0	0	R	3	9.73913	8.08696	0.869565	9.3913	9.21739	0	9	9	9	8	1	0	5	5	5	5	2
5	6	0.55	1	53	1	27	2	18.6	2	1	0	0	1	0	0	R	3	9.73913	8.08696	0.869565	9.3913	9.21739	0	6	7	8	5	8	0	8	9	7	7	0
6	1	0.95	1	35	1	11	2	13.75	6	1	1	0	0	0	0	L	3	7.56522	5.04348	1.73913	6.26087	4.86957	0	8	10	10	9	2	0	8	8	8	8	3
6	2	0.65	1	35	1	11	2	13.75	6	1	1	0	0	0	0	L	3	7.56522	5.04348	1.73913	6.26087	4.86957	0	6	9	9	8	3	0	10	10	10	10	0
6	3	0.6	1	35	1	11	2	13.75	6	1	1	0	0	0	0	L	3	7.56522	5.04348	1.73913	6.26087	4.86957	0	8	10	10	9	1	0	7	8	8	8	0
6	4	0.65	1	35	1	11	2	13.75	6	1	1	0	0	0	0	L	3	7.56522	5.04348	1.73913	6.26087	4.86957	0	8	9	9	8	2	0	0	0	0	0	0
6	5	0.6	1	35	1	11	2	13.75	6	1	1	0	0	0	0	L	3	7.56522	5.04348	1.73913	6.26087	4.86957	0	7	10	10	9	1	0	6	7	8	7	2
6	6	0.85	1	35	1	11	2	13.75	6	1	1	0	0	0	0	L	3	7.56522	5.04348	1.73913	6.26087	4.86957	0	8	10	10	10	0	0	9	9	9	9	0
7	1	0.85	2	52	1	5	2	9.25	2	1	1	0	0	0	0	R	1	6.34783	9.73913	0.173913	4.34783	8.95652	0	7	10	10	5	1	0	5	5	5	5	5
7	2	0.65	2	52	1	5	2	9.25	2	1	1	0	0	0	0	R	1	6.34783	9.73913	0.173913	4.34783	8.95652	0	8	8	10	7	2	0	8	10	10	8	0
7	3	0.6	2	52	1	5	2	9.25	2	1	1	0	0	0	0	R	1	6.34783	9.73913	0.173913	4.34783	8.95652	0	7	9	8	4	3	0	6	6	6	6	0
7	4	0.65	2	52	1	5	2	9.25	2	1	1	0	0	0	0	R	1	6.34783	9.73913	0.173913	4.34783	8.95652	0	5	7	8	5	3	0	6	4	3	2	1
7	5	0.35	2	52	1	5	2	9.25	2	1	1	0	0	0	0	R	1	6.34783	9.73913	0.173913	4.34783	8.95652	0	8	8	10	9	0	0	6	5	8	9	2
7	6	0.85	2	52	1	5	2	9.25	2	1	1	0	0	0	0	R	1	6.34783	9.73913	0.173913	4.34783	8.95652	0	7	8	8	4	1	0	7	7	7	7	0
8	1	1	1	25	1	0.416667	1	3	4	1	1	0	0	0	0	R	3	8.95652	9.82609	0.173913	9.91304	9.73913	0	10	10	10	5	0	0	6	6	6	6	5
8	2	0.8	1	25	1	0.416667	1	3	4	1	1	0	0	0	0	R	3	8.95652	9.82609	0.173913	9.91304	9.73913	0	10	10	10	5	0	0	10	10	10	10	0
8	3	0.85	1	25	1	0.416667	1	3	4	1	1	0	0	0	0	R	3	8.95652	9.82609	0.173913	9.91304	9.73913	0	10	10	10	5	0	0	8	7	8	8	0
8	4	0.75	1	25	1	0.416667	1	3	4	1	1	0	0	0	0	R	3	8.95652	9.82609	0.173913	9.91304	9.73913	0	10	10	10	5	0	0	4	6	5	5	3
8	5	0.4	1	25	1	0.416667	1	3	4	1	1	0	0	0	0	R	3	8.95652	9.82609	0.173913	9.91304	9.73913	0	10	10	10	5	0	0	6	4	7	5	2
8	6	0.95	1	25	1	0.416667	1	3	4	1	1	0	0	0	0	R	3	8.95652	9.82609	0.173913	9.91304	9.73913	0	10	10	10	5	0	0	7	7	8	7	0
9	1	0.5	1	53	1	28	0	30	0	0	0	0	0	0	1	R	4	10	10	0	10	10	0	10	10	5	5	0	0	7	8	8	7	5
9	2	0.6	1	53	1	28	0	30	0	0	0	0	0	0	1	R	4	10	10	0	10	10	0	10	10	10	10	0	0	10	10	10	10	0
9	3	0.45	1	53	1	28	0	30	0	0	0	0	0	0	1	R	4	10	10	0	10	10	8	10	10	8	5	0	8	9	9	8	8	0
9	4	0.5	1	53	1	28	0	30	0	0	0	0	0	0	1	R	4	10	10	0	10	10	0	10	10	5	5	0	0	4	5	6	7	8
9	5	0.45	1	53	1	28	0	30	0	0	0	0	0	0	1	R	4	10	10	0	10	10	0	10	10	5	5	0	2	4	5	4	2	2
9	6	0.8	1	53	1	28	0	30	0	0	0	0	0	0	1	R	4	10	10	0	10	10	0	10	10	5	5	0	0	7	8	7	7	0
10	1	0.45	1	55	1	15	1	6	1	0	0	0	0	0	1	R	1	5.30435	7.21739	4.95652	2.08696	6.6087	0	2	10	10	6	8	0	3	3	3	3	8
10	2	0.25	1	55	1	15	1	6	1	0	0	0	0	0	1	R	1	5.30435	7.21739	4.95652	2.08696	6.6087	0	2	8	10	4	8	0	5	5	5	5	0
10	3	0.7	1	55	1	15	1	6	1	0	0	0	0	0	1	R	1	5.30435	7.21739	4.95652	2.08696	6.6087	3	4	10	10	6	8	8	7	7	8	7	0
10	4	0.5	1	55	1	15	1	6	1	0	0	0	0	0	1	R	1	5.30435	7.21739	4.95652	2.08696	6.6087	10	4	10	10	10	9	10	10	8	10	9	0
10	5	0.6	1	55	1	15	1	6	1	0	0	0	0	0	1	R	1	5.30435	7.21739	4.95652	2.08696	6.6087	0	2	8	10	4	8	0	4	3	6	5	2
10	6	0.65	1	55	1	15	1	6	1	0	0	0	0	0	1	R	1	5.30435	7.21739	4.95652	2.08696	6.6087	0	2	8	10	5	8	0	10	10	9	9	0
11	1	0.5	1	60	1	27	1	29	6.5	1	1	0	0	0	0	R	4	9.3913	8.17391	0.521739	8.43478	6.95652	0	10	10	7	7	1	0	4	4	4	4	8
11	2	0.45	1	60	1	27	1	29	6.5	1	1	0	0	0	0	R	4	9.3913	8.17391	0.521739	8.43478	6.95652	0	8	9	8	7	2	0	10	10	10	10	0
11	3	0.8	1	60	1	27	1	29	6.5	1	1	0	0	0	0	R	4	9.3913	8.17391	0.521739	8.43478	6.95652	0	10	10	9	9	0	0	6	6	6	6	0
11	4	0.7	1	60	1	27	1	29	6.5	1	1	0	0	0	0	R	4	9.3913	8.17391	0.521739	8.43478	6.95652	0	7	7	6	6	1	0	6	4	5	2	2
11	5	0.3	1	60	1	27	1	29	6.5	1	1	0	0	0	0	R	4	9.3913	8.17391	0.521739	8.43478	6.95652	0	9	10	9	9	0	0	5	5	6	6	2
11	6	0.8	1	60	1	27	1	29	6.5	1	1	0	0	0	0	R	4	9.3913	8.17391	0.521739	8.43478	6.95652	0	10	10	10	9	0	0	10	10	9	9	0
12	1	0.95	1	37	1	13	1	12	8	1	1	1	0	0	0	R	4	8.95652	8.86957	0.608696	9.21739	9.21739	0	10	10	9	9	1	0	8	8	8	8	3
12	2	0.7	1	37	1	13	1	12	8	1	1	1	0	0	0	R	4	8.95652	8.86957	0.608696	9.21739	9.21739	0	9	9	8	8	2	0	10	10	10	10	0
12	3	0.8	1	37	1	13	1	12	8	1	1	1	0	0	0	R	4	8.95652	8.86957	0.608696	9.21739	9.21739	0	10	10	10	9	1	0	8	8	8	8	0
12	4	0.6	1	37	1	13	1	12	8	1	1	1	0	0	0	R	4	8.95652	8.86957	0.608696	9.21739	9.21739	0	10	10	7	7	2	0	4	5	3	2	10
12	5	0.5	1	37	1	13	1	12	8	1	1	1	0	0	0	R	4	8.95652	8.86957	0.608696	9.21739	9.21739	0	10	10	9	9	1	0	5	6	6	4	2
12	6	0.85	1	37	1	13	1	12	8	1	1	1	0	0	0	R	4	8.95652	8.86957	0.608696	9.21739	9.21739	0	10	10	8	8	2	0	10	10	9	8	0
13	1	0.9	2	32	1	3	1	2.5	7	1	1	1	0	0	1	R	3	8.95652	6.17391	0.869565	9.21739	6.6087	0	9	9	10	5	1	0	6	7	7	7	4
13	2	0.9	2	32	1	3	1	2.5	7	1	1	1	0	0	1	R	3	8.95652	6.17391	0.869565	9.21739	6.6087	0	9	9	10	5	1	0	10	10	10	10	0
13	3	0.7	2	32	1	3	1	2.5	7	1	1	1	0	0	1	R	3	8.95652	6.17391	0.869565	9.21739	6.6087	0	9	9	10	5	1	0	7	7	9	9	0
13	4	0.4	2	32	1	3	1	2.5	7	1	1	1	0	0	1	R	3	8.95652	6.17391	0.869565	9.21739	6.6087	0	8	8	9	2	1	0	6	5	9	7	0
13	5	0.55	2	32	1	3	1	2.5	7	1	1	1	0	0	1	R	3	8.95652	6.17391	0.869565	9.21739	6.6087	0	9	10	10	5	0	0	4	5	7	5	2
13	6	0.8	2	32	1	3	1	2.5	7	1	1	1	0	0	1	R	3	8.95652	6.17391	0.869565	9.21739	6.6087	0	8	8	9	5	1	0	10	10	10	8	0
14	1	1	2	34	1	8	2	10.25	6	1	1	0	0	0	0	R	3	9.21739	6.34783	4.78261	8.08696	5.13043	0	10	10	10	10	2	0	8	8	8	8	3
14	2	0.7	2	34	1	8	2	10.25	6	1	1	0	0	0	0	R	3	9.21739	6.34783	4.78261	8.08696	5.13043	0	9	10	10	10	0	0	10	10	10	10	0
14	3	0.85	2	34	1	8	2	10.25	6	1	1	0	0	0	0	R	3	9.21739	6.34783	4.78261	8.08696	5.13043	0	8	10	10	9	1	0	8	8	9	9	0
14	4	0.45	2	34	1	8	2	10.25	6	1	1	0	0	0	0	R	3	9.21739	6.34783	4.78261	8.08696	5.13043	0	10	10	9	8	0	0	6	5	8	6	0
14	5	0.35	2	34	1	8	2	10.25	6	1	1	0	0	0	0	R	3	9.21739	6.34783	4.78261	8.08696	5.13043	0	10	10	10	10	0	0	6	5	7	6	2
14	6	0.6	2	34	1	8	2	10.25	6	1	1	0	0	0	0	R	3	9.21739	6.34783	4.78261	8.08696	5.13043	0	10	10	10	9	7	0	10	10	9	8	0
15	1	0.6	2	37	3	6	1	5.5	9	1	0	0	0	0	1	R	4	6.34783	4.86957	0.173913	8.26087	3.3913	0	10	10	10	9	0	0	7	7	7	7	5
15	2	0.55	2	37	3	6	1	5.5	9	1	0	0	0	0	1	R	4	6.34783	4.86957	0.173913	8.26087	3.3913	0	10	10	10	10	0	0	10	10	10	10	0
15	3	0.75	2	37	3	6	1	5.5	9	1	0	0	0	0	1	R	4	6.34783	4.86957	0.173913	8.26087	3.3913	0	10	10	10	9	0	0	7	8	8	7	0
15	4	0.45	2	37	3	6	1	5.5	9	1	0	0	0	0	1	R	4	6.34783	4.86957	0.173913	8.26087	3.3913	0	8	9	10	10	0	0	6	5	9	7	0
15	5	0.15	2	37	3	6	1	5.5	9	1	0	0	0	0	1	R	4	6.34783	4.86957	0.173913	8.26087	3.3913	0	9	10	10	10	0	0	6	6	7	5	2
15	6	0.6	2	37	3	6	1	5.5	9	1	0	0	0	0	1	R	4	6.34783	4.86957	0.173913	8.26087	3.3913	0	10	10	10	10	0	0	10	10	10	9	0
16	1	0.65	2	61	1	20	2	18	14	1	1	0	0	1	1	R	4	8.86957	8.78261	0.26087	9.13043	8.78261	0	10	10	10	10	0	0	6	6	6	6	5
16	2	0.55	2	61	1	20	2	18	14	1	1	0	0	1	1	R	4	8.86957	8.78261	0.26087	9.13043	8.78261	0	10	10	10	10	0	0	10	10	10	10	0
16	3	0.35	2	61	1	20	2	18	14	1	1	0	0	1	1	R	4	8.86957	8.78261	0.26087	9.13043	8.78261	0	10	9	10	9	0	0	8	8	8	7	0
16	4	0.35	2	61	1	20	2	18	14	1	1	0	0	1	1	R	4	8.86957	8.78261	0.26087	9.13043	8.78261	0	10	10	10	10	0	0	5	5	8	6	0
16	5	0.45	2	61	1	20	2	18	14	1	1	0	0	1	1	R	4	8.86957	8.78261	0.26087	9.13043	8.78261	0	10	10	10	10	0	0	5	6	5	5	3
16	6	0.7	2	61	1	20	2	18	14	1	1	0	0	1	1	R	4	8.86957	8.78261	0.26087	9.13043	8.78261	0	10	10	10	10	0	0	10	10	9	8	0
